# Supplementary material for: Barriers and facilitators to implementing a cancer risk assessment tool (QCancer) in primary care: a qualitative study
Source: Prim Health Care Res Dev. 2021 Oct 7;22:e51. doi: 10.1017/S1463423621000281 (PMC8527274; doi:10.1017/S1463423621000281)
Supplement: Supplementary file 1 [file phcsup.zip]

Archive with 3 entries (2 files):
- phc.sup/
- phc.sup/S1463423621000281sup001.doc
- phc.sup/S1463423621000281sup002.docx
